# Supplementary material for: Charge-altering releasable transporters enhance mRNA delivery in vitro and exhibit in vivo tropism
Source: Nat Commun. 2023 Nov 1;14:6983. doi: 10.1038/s41467-023-42672-x (PMC10620205; doi:10.1038/s41467-023-42672-x)
Supplement: Supplementary file 4 — Source Data [file 41467_2023_42672_MOESM4_ESM.xlsx]

## Sheet: Figure 2
Figure 2c
		MTC-1b	ONA	bAC-1b
	Rep1	5.6	46	72.4
	Rep2	6.4	46.7	73.9
	Rep3	7	47.6	75.2
Figure 2f
		a			b			c
	1	223.61	213.38	204.07	136.12	137.26	135.58	204.07	229.35	245
	2	168.94	161.07	166.85	230.51	237.12	229.12	201.03	202.21	203.23
	3	167.88	187.62	161.5	165.38	221.79	194.56	158.84	164.51	169.75
	4	208.63	228.55	179.61	166.89	157.13	168.22	180.64	175.11	190.46
	5	195.74	190.66	192.91	166.47	128.4	151.28	251.33	240.73	221.29
	6	259.76	270.7	267.94	220.42	210.94	208.11	290.96	264.44	279.07
	7	220.19	204.34	198.36	185.28	197.71	193.94	179.54	168	166.45
	8	228.35	265.87	251.52	235.63	226.05	228.47	286.27	287.2	267.17
Figure 2g
		MTC			bAC
	1b	152.05	157	150.17	136.12	137.26	135.58
	4b	160.94	164.71	172.72	166.89	157.13	168.22
	7b	190.22	176.79	190.63	185.28	197.71	193.94
	8b	189	206.85	201.45	235.63	226.05	228.47
Figure 2h
		a				b				c
	1	53.7	51.1	54.2	54.8	51.4	52	59.3	55.1	57.6	62	61.1	59.9
	2	30.8	35.5	40.7	46.5	29	19.6	19.7	19.4	21.7	34.9	45	47
	3	11.3	0.72	0.14	0.11	33.2	46.2	54.4	60.9	17.5	16.3	15.7	6.28
	4	51.5	53.5	58.9	65	69.2	64.5	68.5	67.3	67	72.4	78.3	75
	5	28.8	55.9	59	45.6	66.7	61	53.7	66.2	67	70	59.6	34.1
	6	28.1	28.3	25.3	24.2	54.5	53.2	52.4	46.5	59	65	65.6	61.7
	7	55.5	74.1	77.1	56.7	55.9	69	68.8	57.1	76.7	68.3	60.3	59.8
	8	59.7	65	62.2	50.3	53.8	56.8	59.4	65	36.2	35.1	23.7	10.6
Figure 2i
		ONA	bAC-4b	bAC-7b	bAC-8b
	Rep1	13985	26522	22789	16418
	Rep2	13945	21400	20437	22488
	Rep3	14919	21343	21984	23621
	Rep4		21748	26388	19010

## Sheet: Figure 3
Figure 3a
		ONA	1b	2b	3b	4b	5b	6b	7b	8b
	Rep1	7.35	15.6	8.57	7.61	38.6	52.4	37.3	59.8	64.3
	Rep2	6.51	12.8	6.34	8.67	37	51.9	41.1	56.6	64.6
	Rep3	6.59	12.9	5.52	10.1	34.1	56.7	44.1	64.9	64.9
	Rep4	7.52	13.2	6.46	11.3	33	52.8	35.4	66.5	60.9
Figure 3b
		MTC				bAC
	1b	5.81	5.17	4.74	4.87	30	29.6	39.1	36.7
	4b	7.91	11.1	13.3	16.3	44.7	41.3	39.7	48.1
	7b	29.6	33.1	41.2	38.7	38.6	37.7	38.4	49.1
	8b	10.1	11.4	12.5	12.9	49.1	47.7	53.2	57.6
		MTC				bAC
	1b	297	208	272	155	1011	983	1514	1918
	4b	285	368	543	779	1348	1050	984	1263
	7b	304	215	804	778	1460	1465	2543	2575
	8b	223	282	336	361	1150	1047	868	1583
Figure 3c
		ONA				bAC-C6/diC8-12A18
	Resting	10.4	8.96	9.27	11.1	23.2	24.4	22.8	18.9
	6h	21.5	17.2	15.7	16.3	34.8	35.7	38.1	31.2
	24h	27.4	24.3	31.5	25.3	66.2	68.2	65.6	56.7
	48h	34	31.6	29.2	30.8	34.9	46.5	40.7	44.9
Figure 3e
		ONA				(C6/diC8)-12A18
	50	6.97	5.99	7.52	6.98	43.9	46.4	43.2	52.8
	100	4.83	5.29	5.5	5.05	64.6	65	63.4	59.8
	200	13.2	17.2	13.7	14.8	69.9	71.6	69.5	74.5
	400	9.85	7.29	8.89	10.1	80	72.7	76.7	79.7
Figure 3d
		a				b				c
	4	32.2	32.5	35.8	42.4	60.2	56.3	59.5	58.5	23.6	20.5	22.9	19.3
	5	13.7	11.9	14.8	21.3	51.7	46.3	48.5	58.7	43.3	59.8	44.1	58.1
	7	37.3	38.3	35.4	40.2	42.1	39.9	45	53.1	54.9	53.3	54.7	58.2
	8	45.2	41.3	40.8	37.5	52	44.2	48.6	48.5	12.9	14	13.9	20.1

## Sheet: Figure 4
Figure 4a
		Electroporation	bAC-7c
	Rep1	20.9	43.8
	Rep2	46.4	55.2
	Rep3	24.4	51.1
	Rep4	38.4	53.3
Figure 4c
		ONA	bAC-7c
	Rep 1	6.99	8.68
	Rep 2	5.35	7.17
	Rep 3	3.86	13.7
	Rep 4	4.48	9.82
	Rep 5	5.42	9.18
	Rep 6	4.14	11.4
Figure 4d
		Nalm6 (WT)						Nalm6 (CD19 KO)
	Untreated	3.81	4.77	3.96	2.58	8.71	3.57	3.48	4.52	4.19	2.82	8.69	3.38
	ONA/hCD19	19.64	25.85	15.92	9.89	6.2	9.04	6.59	5.95	7.99	7.73	17.63	9.18
	bAC-7c/hCD19	14.62	17.75	25.64	12.94	14.87	9.41	2.88	1.86	10.39	3.44	3.16	3.97
	ONA/mCherry	2.24	-0.56	2.1	3.08	2.94	-2.23	0.78	0.72	4.55	3.85	21.36	-0.67
	bAC-7c/mCherry	1.17	0.24	2.94	0.48	6.15	-2.26	-1.96	0.09	5.18	1.44	8.26	-1.2
		Nalm6 (WT)						Nalm6 (CD19 KO)
	Untreated	1.3	7.6	9.14	12.8	7.57	7.01	1.72	5.71	8.66	13.3	7.43	6.05
	ONA/hCD19	10.57	8.83	11.61	19.2	10.29	23.56	5.02	18.07	7.74	26.4	5.45	20.12
	bAC-7c/hCD19	2.69	8	4.8	25.7	14.14	17.47	2.4	2.48	6.2	9.9	7.24	6.95
	ONA/mCherry	1.45	-0.25	4.74	-2.4	8.62	4.93	0.13	-3.11	6.42	11	2.59	2.4
	bAC-7c/mCherry	0.55	-2.71	-2.07	3.9	2.92	7.25	-0.21	2.32	5.68	1	5.83	-1.11
		Nalm6 (WT)						Nalm6 (CD19 KO)
	Untreated	1.59	2.33	4.07	4.28	2.7	3.44	1.79	2.68	4.33	3.86	2.5	3.69
	ONA/hCD19	27.63	23.74	9.2	20.53	3.8	17.15	17.88	21.26	11.34	28.33	10.06	20.8
	bAC-7c/hCD19	9.22	26	24.33	30.11	16.23	22.51	5.6	8.2	15.82	17.2	6.35	13.77
	ONA/mCherry	1.36	1.39	8.4	3.59	0.43	3.38	1.09	-0.05	7.08	9.38	2.47	3.84
	bAC-7c/mCherry	3.26	0.34	3.78	6.96	1.04	9.82	0.4	1.71	6.6	5.26	8.57	3.23
Figure 4e
		Nalm6 (WT)						Nalm6 (CD19 KO)
	Untreated	71.2	62.7	69.3	78.5	73.8	63.5	74.8	63	73.7	76.8	72.1	64.7
	ONA/hCD19	88.6	92.4	93.5	93.9	94.4	86.4	83.2	74.2	75.6	82.1	79.7	70.4
	bAC-7c/hCD19	80	83.7	94.4	90.3	90.3	86.3	75.6	65.9	65	71	71.9	69.8
	ONA/mCherry	78.1	76	82.9	88.1	79.1	77.2	83.1	77.5	85.6	85.2	82.7	70.9
	bAC-7c/mCherry	66.5	63.5	66.7	73.6	71.1	56.3	76.4	62.1	70.7	72.6	77.4	77.8

## Sheet: Figure 5
Figure 5b
	Time	ONA			MTC			bAC
	0	27.6	26.5	30.1	33.6	38	35.6	26.7	28	32.3
	10	14.5	14.6	19.6	16.7	24.3	18	-20.1	1.56	23.7
	20	12.1	12.9	12.9	10.4	15.9	13.4	-39	-7	1.81
	30	13.6	11.3	11.8	8	10.9	8.6	-37.9	-11.1	-7.76
		ONA	MTC	bAC
	Rep1	0.466667	0.853333	2.15333
	Rep2	0.506667	0.903333	1.30333
	Rep3	0.61	0.9	1.33533
Figure 5d
	Time (min)	ONA			MTC			bAC
	0	3	0	0	1	0	0	0	4	0
	1	14	11	13	44	52	65	31	22	24
	2.5	40	35	36	61	72	77	45	37	34
	5	50	44	45	65	76	80	59	51	46
	10	63	53	55	66	74	81	69	61	53
	15	57	56	59	71	78	83	74	70	58
Figure 5e
	Time after transfection	ONA				MTC				bAC
	0.5	27.7	29.9	28.8	24.6	44.6	48.7	47.8	47	44.5	45.2	55.3	50.9
	2	27.2	26.4	27.6	28.3	45.7	48.4	52.3	53.4	42.5	48.5	48.3	43.4
	24	7.21	7.7	7.47	6.58	16	15.1	13.9	15	13.8	13.6	13.2	14.1
	Time after transfection	ONA				MTC				bAC
	0.5	0.88	0.82	0.77	0.44	0.82	0.97	0.64	0.52	7.37	5.42	7.07	6.5
	2	2.47	2.67	2.77	2.63	7.03	7.32	9.07	9.35	8.69	11.1	10.4	10.4
	24	2.95	3.32	3.11	2.81	11.4	11	10	9.99	12.7	12.1	11.9	12.1

## Sheet: Figure 6
Figure 6b
		a		b		c
	bAC- 4	211000000	134000000	250000000	264000000	3010000	9110000
	bAC-7	38000000	81000000	33800000	52800000	133000000	88900000
Figure 6c
		MTC			bAC
	4b	1.04	0.861	1.1	3.65	6.73	6.47
	7b	1.09	0.82	1.09	10.7	8.72	9.43
Figure 6e
		ONA	F10A11	(C6/diC8)-12A18
	Mouse1	89800000	250000000	96900000
	Mouse2	72800000	305000000	153000000
	Mouse3	67800000	249000000	59700000

## Sheet: Figure 7
Figure 7b
		CD4+			CD8+			CD19+			CD11c+			F4/80+
	ONA	16.35	16.61	17.99	9.54	10.9	10.78	41	37.86	41.69	1.24	0.59	1.18	18.92	21.19	15.41
	bAC-4b	15.41	12.85	15.9	10.75	8.88	10.78	46.46	52.05	46.35	1.07	1.73	1.32	13.95	13.26	11.86
	bAC-7c	17.27	18.18	15.53	11.6	12.01	11.58	41.4	37.88	43.87	0.61	0.86	0.64	16.61	17.68	16.67
Figure 7c
		ONA	bAC-4b	bAC-7c
	Mouse1	4.51	4.06	10.2
	Mouse2	7.79	3.93	7.33
	Mouse3	4.84	3.26	7.49
		ONA	bAC-4b	bAC-7c
	Mouse1	3.81	3.23	8.27
	Mouse2	6.83	3.38	5.29
	Mouse3	3.95	2.78	6.5
Figure 7e		Untreated	ONA	bAC-7c
	Mouse1	32.6	79.4667	260.733
	Mouse2	26.2	65.1333	170.8
	Mouse3	27.4	76.2667	265.767
Figure 7f
		0ug	2ug	5ug	10ug
	Mouse1	32.6	61.8333	260.733	306.25
	Mouse2	26.2	46.6	170.8	296.1
	Mouse3	27.4	72.4667	265.767	316.117

## Sheet: Supplementary Figures
Figure 1
ONA	bAC-1a	bAC-2a	bAC-3a	bAC-4a	bAC-5a	bAC-6a	bAC-8a	bAC-7a	bAC-1c	bAC-2c	bAC-3c	bAC-4c	bAC-5c	bAC-6c	bAC-8c	bAC-7c
99.1	98.6	99.1	84.1	98.2	97	99.1	96	91.3	97.8	97.7	99	98	99.4	99.4	99.4	96
98.1	98.2	99.3	96.1	97.9	95.4	98.7	93.1	88	98.2	98.3	99.3	97.2	98.3	99.6	99.5	95.5
95.7	98.1	98.8	98.7	96.5	96.3	99.1	94.4	92.7	99	98.9	99.5	97.2	99.3	99.4	99.6	97.9
94.6	98.2	98.8	97.9	97	98	99.1	96.5	96.5	99.1	99.2	99.5	97.5	99.6	99.6	99.6	96.3
Figure 2
	CD4+ T cells				CD8+ T cells
ONA	8.21	6.32	7.84	10.4	16.3	15.2	19	23.8
bAC-1b	20.3	20.7	29.3	25.7	30	29.6	39.1	36.7
bAC-2b	12	9.01	9.35	7.08	18.7	14.5	13.2	10.5
bAC-4b	33.4	33	31.6	39.3	44.7	41.3	39.7	48.1
bAC-7b	30.4	27.7	28.1	35.8	38.6	37.7	38.4	49.1
bAC-8b	34.8	31.8	36.1	45.1	49.1	47.7	53.2	57.6
Figure 3
	ONA				bAC-4b				bAC-5b				bAC-7c
4:1	16.5	15.9	17.1	18.7	39.1	37.5	37.8	38	34.4	36.3	45.8	29.5	42.8	37	35.5	37.3
10:1	10.6	9.98	12.7	15.5	39	39.9	35.9	37.4	39.3	42	48.6	40.7	40.2	45.2	46.3	50.1
25:1	4.64	4.84	4.16	6.14	33.4	30.3	32.1	27.2	17	26.3	20	26.1	31.4	31	36.5	33.1
Figure 4
	ONA				bAC-1b				bAC-7c
50	97.3	97.6	97.7	97.9	98.1	98.2	98.1	98.3	98.1	98.4	98.2	98.8
100	97.4	97.7	98	98.1	98.2	98.4	98.1	98.4	97.8	97.9	98.4	98.5
200	97.3	97.5	97.7	97.6	97.6	98	97.8	98.3	97.9	97.9	97.9	98.4
400	97.8	98	97.5	98	98.2	98.5	98.1	98	97.2	97.4	98	98.5
Figure 5
	UNTREATED				bAC-7c					Untreated	bAC-7c		Untreated	bAC-7c		Untreated	bAC-7c		Untreated	bAC-7c
CD25+	83.9	84.4	83.6	83.1	82.7	82.7	83.6	83.8		376.108	377.149		30.5111	55.3333		174548	191463		83.3	84.8
CD69+	87.2	87.4	86.9	87.9	86.9	86.7	86.9	86.9		376.662	378.351		18.8444	23.5111		183132	190053		84.5	85.1
PD1+	8.32	8.07	8.37	9.13	8.45	8.59	7.84	8.77		375.297	376.608		29.6	22.6667		179755	177281		85.6	85.1
										381.838	382.905		28.8889	23.9556		180685	180974		85.5	85.7
										374.689	376.311		47.0444	35.8		213395	200117		85.6	85.6
										379.324	380.905		40.3778	28.3333		227723	216956		85.5	86.3
																233210	208658		86	86.7
Figure 6
Untreated	L2000	L3000	TransIT	ONA	bAC-7b		Untreated	L2000	L3000	TransIT	ONA	bAC-7c		ONA	bAC-7c	EP
6	20	24	1	696	3708		98.5	98.5	96.3	75	96.5	82.4		96.6	97.2	98
7	28	47	0	828	2552		98.7	98.4	95.4	67.8	96.6	86.9		96.3	97	97.3
3	17	15	0	697	3076		98.6	98.5	95.5	72.8	96.6	82.3		96.4	97	97.8
9	15	19	0	772	3389		98.6	98.5	95.8	71.5	96.2	81.4		96.7	96.9	97.9
Figure 7
	Fresh				-80°C
bAC-7b	78.7	80.9	89.2	79	87.2	88.9	87.7	82.6
bAC-7c	87.3	84.5	92.4	91.4	87.2	82.2	76.1	77.8
Figure 8
	Nalm6 (WT)						Nalm6 (CD19 KO)								Nalm6 (WT)						Nalm6 (CD19 KO)								Nalm6 (WT)						Nalm6 (CD19 KO)
Untreated	3.81	4.77	3.96	2.58	8.71	3.57	3.48	4.52	4.19	2.82	8.69	3.38		Untreated	1.3	7.6	9.14	12.8	7.57	7.01	1.72	5.71	8.66	13.3	7.43	6.05		Untreated	1.59	2.33	4.07	4.28	2.7	3.44	1.79	2.68	4.33	3.86	2.5	3.69
ONA/hCD19	23.1	29.9	18.5	11	12.7	11.3	8.47	8.84	10.1	8.38	22.4	11.1		ONA/hCD19	13	17.9	20.4	31.5	16.5	30.6	6.35	24.3	14.6	36.6	10.3	26.1		ONA/hCD19	31.5	28.4	13	26	7.59	21	19.6	24.3	14.6	31.9	12.1	24.8
bAC-7c/hCD19	17.9	22.7	31.7	16	22.9	15.1	5.47	5.06	14.2	4.84	10.4	7.85		bAC-7c/hCD19	5.22	18.2	18.3	43.6	24.1	27.4	4.01	10.8	16.6	24.5	14.1	14		bAC-7c/hCD19	12.7	31.8	31.7	38.3	21.7	30.1	8.03	11.4	21.9	22	9.54	18.6
ONA/mCherry	5.7	2.67	4.94	4.63	10.8	0	3.95	3.92	8.24	5.62	28.3	1.85		ONA/mCherry	2.53	6.67	13.6	10.2	13.5	10.5	1.13	1.96	12.9	22.5	6.52	8.33		ONA/mCherry	2.53	4	12.3	7.41	2.7	6.98	2.26	1.96	10.6	13.5	4.35	7.41
bAC-7c/mCherry	4.78	4	7.14	2.48	16.1	1.74	1.46	3.88	8.75	3.62	17.9	2.17		bAC-7c/mCherry	1.91	6.4	8.33	15.7	9.68	13.4	1.46	10.7	15	13	11.9	5.07		bAC-7c/mCherry	4.78	3.2	8.33	10.7	3.23	13.4	1.95	3.88	11.2	8.7	10.4	7.25
Figure 9
Time after transfection	ONA				MTC-7b				bAC-7b
0.5	38.4	36.3	38		73.2	78	80.3		37.6	44.3	41.8
2	53.2	47.3	49.9		78.4	84.4	80.4		54.7	59.5	54
24	62.3	63	63.8	79	80	84.4	77.6	52.2	69.6	66.8	70.5	59.2
Time after transfection	ONA				MTC-7b				bAC-7b
0.5	1.03	0.75	0.83		1.77	2.51	1.79		8.27	11.2	8.61
2	6.5	6.6	6.51		11.4	16.7	15		17.3	19.7	16.9
24	48.8	49	53.2		63.3	59.3	65.1		69	76.6	71.5
Figure 10
	ONA																															MTC-7c
2 hours	96.9	90.8	23.9	39.2	7	31.7	46.9	61.2	43	52.2	36.8	76.3	3.1	19.2	36.7	96.4	84.6	1.1	76.6	28.3	84.5	12.2	69.3	4.4	82.8	17.2	33.7	61.6	89.9	39.7	0.8	28.6	8.7	47.8	7.2	0.3	1.2	5.9	2.8	39.2	82.1	8	45.7	1.9	0.8	8.3	16.4	0.4	2.2
6 hours	69.5	2.8	46.2	26.6	24	6	0.7	23.3	0.8	20.8	58.3	6.8	45	3.7	23.9	14.5																0	9.2	48	63.7	40	48.8	35.1	0.2	18.6	0.1	0.4	0.2	49.5	52.1	75.1	19.6
Figure 11
	bAC-4b				bAC-7c
4:1	11300000	22800000			21700000	46700000
10:1	249000000	391000000			57200000	66900000
25:1	49500000				102000000
Figure 12
	ONA			bAC-4b			bAC-7c
CD4+	5.27	8.7	5.55	4.69	4.67	3.9	11.2	8.21	8.39
CD8+	4.65	7.76	4.61	3.75	4.05	3.3	9.27	6.1	7.46
CD11C+	18.7	26.5	17.1	15.7	14.1	12.6	27.4	25.9	22.4
CD19+	2.35	3.5	2.3	2.22	2.51	1.8	4.48	3.13	3.87
F4/80+	34.2	44.1	29.3	20.1	17.7	14.7	51.9	50.8	45.1
Figure 13
	CD45-			CD45+
BAC-7C	10.4	17	10	87.9	80.9	88.1
	CD4+			CD8+			CD19+			F480+			CD11C+
BAC-7C	0.38	1.03	1.59	5.88	6.32	5.25	22.6	19.5	26.4	23.9	26.7	21	20.7	18.8	21.5
Figure 14
	bAC-7c			LNP					bAC-7c			LNP					24h before			24h after					BAC-7C			LNP
BUN	21	22	25	18	22	19		AST	126	91	81	65	69	66		IL-1b	27	27.5	22.25	26.5	27.75	25.75		WBC	4.33	6.68	6.27	5.48	5.73	6.36
Calcium		9.6	9.7	9.5	9.9	10.2		ALT	101	47	61	40	38	44		IL-6	21.5	28.5	26.25	69.5	34	20		RBC	9.28	9.14	9.29	9.7	9.14	9.38
Phosphorus	6.8	7.1	12.4	8.7	7.7	8.2		Alkaline Phosphatase	286	239	291	223	259	220		TNFa	62	103.5	51.5	66	73.75	47.75		HGB	14.4	14.4	14.5	14.9	14.5	14.2
																MIP1a	245.25	121	169	225	143.5	140.5		HCT	40.1	40.5	41.1	41.8	41.1	40.3
																MCP1	36.25	38.5	25.5	39.25	40	29.75		MCV	43.5	44.3	44.2	43.1	45	43
																GROa	43.5	45	84.25	45.25	35.75	48.5		MCH	15.5	15.8	15.6	15.4	15.9	15.1
[truncated: 29 more columns]
